# Supplementary material for: Rapid Screening of Microalgae as Potential Sources of Natural Antioxidants
Source: Foods. 2023 Jul 10;12(14):2652. doi: 10.3390/foods12142652 (PMC10378671; doi:10.3390/foods12142652)
Supplement: Supplementary file 1 [file foods-12-02652-s001.zip]

Archive with 1 entries (1 files):
- foods-2465698-supplementary.pdf
